# Supplementary material for: From Ethnopharmacology to Active Compound: Effects of Traditional Plant Extracts on Varicose Vein-Related Enzymes and Isolation of Active Flavonoids from Helichrysum plicatum DC. subsp. plicatum
Source: Pharmaceuticals (Basel). 2025 Jun 19;18(6):926. doi: 10.3390/ph18060926 (PMC12195836; doi:10.3390/ph18060926)
Supplement: Supplementary file 1 [file pharmaceuticals-18-00926-s001.zip]

Archive with 1 entries (1 files):
- pharmaceuticals-3715592-supplementary.pdf
